# Supplementary material for: The patronage of religious tourism seen from its motivations that predict satisfaction and loyalty: The Virgin of Chaguaya in Bolivia
Source: PLoS One. 2024 Aug 13;19(8):e0307664. doi: 10.1371/journal.pone.0307664 (PMC11321559; doi:10.1371/journal.pone.0307664)
Supplement: S1 Data — (XLSX) [file pone.0307664.s002.xlsx]

## Sheet: data
Gender	Age	Marital Status	Educational Level	Which is your professional activity?	With whom did you attend the Pilgrimage of the Virgin of Chaguaya?	What is your daily expense on your visit to the Pilgrimage of the Virgin of Chaguaya?	It is an opportunity to get to know Tarija	To satisfy curiosity	To escape from the routine	To relieve boredom	For tourism	To relieve daily stress	For vacation	To join friends and family	To share the experience with other believers	Appreciate/experience the beauty of the sanctuary	To seek peace	To experience the mystery of religion	To seek spiritual comfort	To appreciate its architecture	To attend the religious festival	To experience a holy atmosphere	For religious fulfillment	To pay respect to the relics of the Virgin	To fulfill a lifelong wish	To redeem/free me from suffering	To buy religious items	To buy local products	In general I am satisfied the the pilgrimage	I have the intention of attending again	I have the intention of recommending it to my friends	When I talk about the pilgrimage I will say positive things
{1, Male 2, Female}		{1, Single 2, Married 3, Other}	{1, Elementary 2, High School 3,College 4,Postgraduate/Master's/PhD}	{1, Student 2,Researcher/Scientist 3, Businessman 4, Private Employee 5, Public Employee 6, Pensioner 7, Unemployed 8,Other}	{1, Alone 2, With your family 3, With friends 4,With your partner 5, Other}	{1, Under $50 2,$50 - $99 3, $100 - $149 4, $150 - $199 5, $200 - $249 6, More than $250}	{1, Strongly Disagree 2, Disagree 3, Neutral 4, Agree 5, Strongly Agree}	{1, Strongly Disagree 2, Disagree 3, Neutral 4, Agree 5, Strongly Agree}	{1, Strongly Disagree 2, Disagree 3, Neutral 4, Agree 5, Strongly Agree}	{1, Strongly Disagree 2, Disagree 3, Neutral 4, Agree 5, Strongly Agree}	{1, Strongly Disagree 2, Disagree 3, Neutral 4, Agree 5, Strongly Agree}	{1, Strongly Disagree 2, Disagree 3, Neutral 4, Agree 5, Strongly Agree}	{1, Strongly Disagree 2, Disagree 3, Neutral 4, Agree 5, Strongly Agree}	{1, Strongly Disagree 2, Disagree 3, Neutral 4, Agree 5, Strongly Agree}	{1, Strongly Disagree 2, Disagree 3, Neutral 4, Agree 5, Strongly Agree}	{1, Strongly Disagree 2, Disagree 3, Neutral 4, Agree 5, Strongly Agree}	{1, Strongly Disagree 2, Disagree 3, Neutral 4, Agree 5, Strongly Agree}	{1, Strongly Disagree 2, Disagree 3, Neutral 4, Agree 5, Strongly Agree}	{1, Strongly Disagree 2, Disagree 3, Neutral 4, Agree 5, Strongly Agree}	{1, Strongly Disagree 2, Disagree 3, Neutral 4, Agree 5, Strongly Agree}	{1, Strongly Disagree 2, Disagree 3, Neutral 4, Agree 5, Strongly Agree}	{1, Strongly Disagree 2, Disagree 3, Neutral 4, Agree 5, Strongly Agree}	{1, Strongly Disagree 2, Disagree 3, Neutral 4, Agree 5, Strongly Agree}	{1, Strongly Disagree 2, Disagree 3, Neutral 4, Agree 5, Strongly Agree}	{1, Strongly Disagree 2, Disagree 3, Neutral 4, Agree 5, Strongly Agree}	{1, Strongly Disagree 2, Disagree 3, Neutral 4, Agree 5, Strongly Agree}	{1, Strongly Disagree 2, Disagree 3, Neutral 4, Agree 5, Strongly Agree}	{1, Strongly Disagree 2, Disagree 3, Neutral 4, Agree 5, Strongly Agree}	{1, Strongly Disagree 2, Disagree 3, Neutral 4, Agree 5, Strongly Agree}	{1, Strongly Disagree 2, Disagree 3, Neutral 4, Agree 5, Strongly Agree}	{1, Strongly Disagree 2, Disagree 3, Neutral 4, Agree 5, Strongly Agree}	{1, Strongly Disagree 2, Disagree 3, Neutral 4, Agree 5, Strongly Agree}
2	28	2	2	7	2	3	2	2	4	3	2	4	2	3	4	4	4	4	5	3	3	4	4	5	4	4	2	2	5	5	5	5
1	12	1	2	1	2	1	1	1	1	1	1	1	1	1	1	5	5	5	5	5	5	5	5	5	5	1	5	1	5	5	5	5
1	13	1	2	1	2	2	1	4	1	1	1	1	1	1	5	5	5	4	5	4	4	4	4	4	5	1	1	4	4	4	4	5
2	35	1	3	1	2	3	1	1	4	4	1	4	1	4	3	4	4	4	5	4	3	4	4	4	4	4	4	4	5	5	5	5
1	33	2	2	3	2	3	1	1	1	1	2	3	1	1	3	1	5	5	5	3	5	3	5	5	5	1	1	3	5	5	5	5
2	20	1	3	1	3	3	1	1	3	1	2	3	1	3	5	2	4	3	4	3	4	4	3	5	5	5	3	2	5	5	1	5
1	18	1	3	1	2	1	5	5	5	5	4	5	3	5	3	5	4	3	4	5	4	4	4	5	3	4	4	4	4	4	5	5
2	21	1	3	1	3	1	2	2	1	1	3	2	2	2	3	5	5	3	5	3	4	5	5	4	4	3	2	1	5	5	5	5
2	17	1	2	1	3	1	5	4	5	5	5	4	5	5	5	5	4	5	5	4	5	5	5	5	5	5	4	5	5	5	5	5
2	63	2	2	6	2	3	5	5	1	3	4	5	5	5	4	5	5	4	5	5	4	5	4	4	5	4	4	4	5	5	5	5
2	33	2	3	5	3	1	3	2	3	1	1	4	2	2	4	4	3	4	5	3	3	3	3	4	3	3	2	2	4	3	4	4
1	25	1	3	5	3	2	5	5	4	3	5	1	2	5	4	3	3	5	4	2	3	3	2	3	2	3	3	5	3	4	4	3
2	13	1	2	1	2	1	3	3	3	1	4	3	2	3	3	4	4	4	5	5	2	4	4	5	5	3	2	3	3	4	4	4
2	61	2	3	6	2	1	1	1	2	1	1	1	1	1	4	4	4	3	4	3	3	3	1	4	4	3	3	3	5	5	5	5
2	30	3	3	5	2	2	5	4	5	2	4	5	3	5	4	4	5	5	3	5	5	4	5	4	4	3	2	2	4	5	5	5
1	26	3	3	5	3	2	2	2	2	3	2	3	1	3	5	4	5	5	4	3	2	5	4	5	3	5	3	2	5	5	5	5
1	12	1	2	1	2	1	5	5	4	3	3	4	4	5	4	4	4	4	5	5	5	4	5	5	4	4	2	3	5	5	4	5
2	28	1	3	5	4	2	1	1	1	1	1	2	1	1	1	3	4	3	5	1	1	5	5	5	1	5	3	1	5	5	5	5
2	13	1	2	1	2	1	1	1	1	1	2	1	1	1	2	5	5	5	5	5	4	1	2	3	1	1	1	1	5	5	5	5
1	56	2	2	5	1	6	5	4	3	3	5	4	5	5	5	5	5	5	5	5	5	4	4	5	5	5	4	5	5	5	5	5
2	29	3	3	5	3	3	2	2	3	3	1	4	1	3	2	3	4	4	4	3	4	5	5	4	5	4	2	2	5	5	5	5
1	12	1	1	1	2	1	4	4	5	5	4	5	4	5	5	5	5	5	5	5	5	5	5	5	4	5	4	4	5	5	5	5
1	30	1	3	4	2	3	5	5	4	3	5	5	2	5	4	5	5	3	3	4	4	4	3	3	3	2	3	3	5	5	5	5
1	12	1	1	1	2	1	1	1	1	1	1	1	1	1	1	5	5	5	5	5	5	5	5	5	3	1	5	1	5	5	5	5
1	46	2	2	5	1	3	1	1	2	2	1	2	1	3	2	2	5	4	5	1	5	3	5	4	1	5	2	2	5	5	5	5
1	58	2	2	5	1	4	1	1	2	2	4	2	1	3	1	3	4	4	4	3	4	5	5	4	1	4	3	3	5	5	5	5
1	47	2	2	5	2	6	2	2	2	2	2	2	2	3	5	3	4	5	4	3	5	5	5	5	2	5	3	3	5	5	5	5
2	17	1	3	1	3	1	5	4	3	2	5	3	3	4	4	2	2	3	2	3	1	1	1	2	1	2	1	4	3	2	4	3
1	14	1	2	1	3	2	4	5	4	3	5	3	3	4	4	2	4	2	3	4	4	5	5	5	3	5	3	4	4	5	4	4
1	43	3	3	4	2	3	2	2	4	2	2	4	1	4	4	4	3	4	3	4	1	4	4	4	4	3	3	3	5	5	5	5
1	21	1	3	1	3	2	4	4	4	1	5	1	2	4	4	5	4	4	3	4	5	4	2	4	5	2	3	3	5	5	5	5
1	19	1	3	1	3	3	3	3	3	2	4	2	2	3	4	4	3	5	5	4	5	4	4	4	5	4	2	1	5	5	5	5
2	17	1	2	1	5	1	4	5	5	3	4	3	5	4	5	5	3	5	5	5	5	5	3	5	4	5	3	3	5	5	5	5
1	20	1	2	5	3	2	4	3	5	5	5	2	3	4	1	4	3	1	3	5	2	1	1	2	1	1	2	5	3	3	5	2
1	17	1	2	1	3	1	1	5	2	5	3	4	3	4	5	4	5	4	5	5	4	4	4	5	5	5	3	3	5	5	4	5
2	19	1	3	1	3	1	5	5	5	5	5	5	4	4	5	5	4	3	3	5	3	3	3	5	5	4	1	5	3	4	3	3
1	18	1	3	1	3	1	5	5	4	5	5	5	4	5	4	5	3	3	2	4	3	3	2	4	4	3	1	5	3	3	3	3
2	18	1	3	1	3	1	5	5	5	5	5	5	3	5	4	5	4	3	3	5	3	5	3	4	3	4	2	5	3	3	3	5
2	16	1	2	1	3	1	2	5	4	4	5	2	1	3	5	4	2	3	1	1	4	2	3	4	4	2	1	2	4	5	5	5
2	26	3	3	1	2	1	1	1	1	1	1	1	1	1	3	1	5	3	5	1	5	3	5	5	4	3	1	1	5	5	5	5
1	17	1	2	1	4	3	4	3	2	3	4	2	3	2	4	3	5	5	5	3	5	4	4	5	5	4	3	3	5	5	5	5
1	20	1	3	1	3	1	5	5	5	5	5	5	1	5	4	5	3	2	3	4	2	3	3	3	2	2	1	3	4	5	5	5
1	21	1	3	1	3	1	5	5	3	3	4	1	1	3	1	1	1	1	1	3	1	1	1	1	1	1	1	3	4	4	4	4
1	21	1	3	1	3	3	1	2	3	3	2	3	1	1	3	3	2	1	1	3	3	3	2	2	2	2	3	2	3	4	5	5
2	18	1	3	1	3	2	1	4	3	1	1	1	1	4	5	5	5	5	4	4	5	5	5	5	4	4	5	3	5	5	5	5
1	25	1	3	8	3	3	4	5	5	5	5	5	1	5	5	4	1	5	1	4	1	3	1	1	1	1	1	5	5	5	5	5
1	19	1	2	1	2	1	1	1	1	1	1	1	1	1	1	2	2	2	5	2	3	3	5	1	1	1	1	1	5	5	5	5
1	13	1	2	1	2	1	2	4	1	2	3	1	1	3	3	4	5	2	3	4	4	3	4	3	2	2	2	1	4	5	4	4
1	14	1	2	1	2	1	2	2	3	1	2	2	1	3	3	3	4	3	2	2	3	1	2	1	2	1	1	1	5	4	4	4
2	14	1	2	1	2	1	3	2	1	1	3	1	2	2	2	3	5	2	2	1	2	3	3	2	2	1	1	1	5	5	5	5
2	12	1	2	1	2	1	2	2	1	2	3	2	2	2	3	2	5	2	1	3	3	2	3	3	1	1	1	1	4	4	4	4
2	47	2	3	8	2	1	1	1	1	1	1	1	1	1	5	1	5	4	5	2	1	5	1	5	2	5	1	1	5	5	5	5
1	19	1	2	1	2	3	1	1	4	3	1	4	1	4	4	4	4	5	5	3	5	4	5	5	5	4	3	1	5	5	4	4
1	18	1	2	1	3	2	5	4	5	4	3	5	1	3	3	3	4	1	1	3	3	1	2	1	1	2	1	3	5	3	4	3
1	27	2	3	8	3	1	5	3	5	5	2	5	5	5	5	5	5	5	5	5	5	5	5	5	5	5	5	5	5	5	5	5
2	28	1	2	1	3	1	1	1	1	1	2	1	1	1	4	5	5	5	4	5	5	5	4	5	3	5	4	2	5	5	5	5
2	22	1	2	1	3	2	1	1	1	1	1	1	1	1	5	5	5	5	1	5	3	1	1	3	1	1	1	1	3	3	3	3
2	25	1	3	7	2	1	1	1	1	1	2	2	1	1	3	5	5	4	5	4	4	5	5	5	5	5	3	2	5	5	5	5
2	22	1	3	1	3	2	2	1	1	1	1	1	1	2	3	3	5	3	4	2	2	3	2	3	1	2	1	1	5	5	4	5
1	18	1	3	1	3	1	2	1	1	1	3	1	1	1	1	2	5	3	2	1	1	2	2	3	1	1	1	1	5	5	4	4
1	29	2	3	4	2	1	2	3	2	2	2	2	1	4	4	3	4	5	4	4	5	4	4	3	3	4	1	1	4	3	3	4
1	23	1	3	1	2	1	2	1	2	1	2	1	1	2	2	3	5	3	3	2	3	3	3	3	1	2	1	1	5	4	3	5
2	55	1	3	8	2	2	1	1	1	2	2	2	1	4	4	4	5	5	5	4	5	5	3	5	4	5	2	1	5	4	4	5
1	35	2	4	4	2	2	2	1	1	1	1	1	1	2	3	2	5	1	2	2	2	2	2	3	1	2	1	1	5	5	5	5
1	28	1	3	5	3	1	2	1	1	1	1	1	1	3	2	2	5	3	2	2	4	2	3	3	1	1	1	1	5	4	4	4
2	25	1	3	8	3	1	1	1	1	1	1	1	1	1	3	3	5	4	2	2	4	2	2	2	1	2	1	1	5	4	5	5
2	26	1	3	5	4	2	2	1	2	1	1	1	1	3	3	3	5	3	3	2	3	2	2	4	2	1	1	1	5	5	5	5
1	45	2	4	4	2	3	1	1	1	1	1	1	1	1	3	2	5	2	2	2	5	1	2	1	2	2	1	1	5	5	4	5
1	56	2	2	5	2	2	1	2	1	1	1	1	1	3	1	3	3	4	3	3	5	3	3	5	1	5	1	3	5	5	5	5
2	41	1	3	4	2	3	1	1	1	1	3	1	1	1	2	2	5	3	2	1	4	1	1	1	2	1	1	1	5	4	4	4
2	14	1	1	1	3	1	2	4	2	4	2	2	1	4	2	1	2	3	2	3	3	3	3	5	2	3	2	2	5	4	4	4
1	60	2	3	3	2	2	2	1	1	1	1	2	1	2	3	4	5	2	1	1	3	1	2	1	3	3	1	1	5	5	5	5
1	13	1	1	1	2	1	4	4	2	2	3	2	1	3	2	3	3	4	3	4	3	2	2	3	2	2	3	4	5	5	5	5
1	55	2	3	4	2	3	1	1	1	1	1	1	1	1	1	2	5	2	2	1	3	1	1	2	1	1	1	1	5	5	4	5
1	14	1	1	1	3	2	3	5	1	1	1	1	1	3	1	4	5	3	4	2	1	3	3	3	2	4	2	1	5	3	4	5
1	14	1	1	1	2	1	5	5	1	1	2	1	1	4	2	3	3	3	2	4	3	2	2	4	3	2	2	1	5	5	4	4
1	19	1	3	1	3	2	4	4	5	4	5	3	3	4	3	3	5	2	2	2	2	1	1	2	1	1	1	5	4	4	3	4
2	23	1	3	1	3	2	2	4	1	4	4	3	1	5	3	3	4	4	4	5	5	5	2	4	2	1	5	5	3	2	5	5
1	13	1	2	1	2	2	5	2	5	5	4	5	1	5	3	4	5	3	4	5	2	3	3	4	5	5	5	5	5	5	5	5
1	13	1	2	1	2	1	3	3	1	5	4	1	2	2	4	2	1	3	2	3	5	4	5	3	4	3	2	1	4	3	3	3
1	18	1	3	1	3	2	3	3	5	2	1	2	1	5	4	2	2	2	2	2	5	3	5	4	3	3	1	1	5	5	4	4
2	14	1	2	1	2	1	3	4	2	4	1	3	2	1	5	5	5	3	4	4	2	5	5	4	5	3	3	3	4	4	4	4
2	22	1	3	1	3	2	4	4	3	1	1	3	3	2	3	5	5	3	4	3	5	5	5	3	5	1	1	1	4	4	4	4
1	12	1	1	1	2	1	4	4	2	3	3	2	4	2	3	3	2	2	4	3	3	3	3	4	4	4	3	3	3	3	3	3
2	14	1	2	1	2	1	3	4	1	1	3	1	2	5	4	5	5	5	5	5	5	4	5	4	4	4	1	1	5	5	4	5
1	14	1	2	1	2	1	5	5	4	5	4	5	5	4	4	5	5	5	5	5	4	5	4	5	4	4	4	4	4	4	4	4
1	13	1	2	1	2	1	3	3	4	2	2	4	2	4	5	5	3	2	5	3	5	5	4	5	5	3	2	2	5	5	5	5
1	20	1	3	1	3	1	2	3	1	1	3	3	1	1	4	5	4	3	3	4	3	5	4	3	4	2	2	1	5	4	4	5
1	13	1	1	1	2	1	4	4	3	2	2	3	2	3	4	5	3	3	3	3	5	5	4	5	5	3	2	2	5	5	5	5
2	16	1	2	1	3	2	3	5	4	4	5	4	3	3	5	4	4	4	4	4	4	5	5	4	5	4	3	3	4	4	3	4
1	46	1	2	5	3	4	1	1	1	1	1	1	1	1	2	2	5	4	5	1	5	3	5	4	1	5	1	1	5	5	5	5
1	11	1	1	1	2	1	4	4	5	5	3	4	3	5	4	4	4	4	5	5	5	5	4	5	5	5	4	3	5	5	5	5
1	17	1	2	1	3	2	2	2	1	4	3	3	2	3	2	4	5	5	4	4	4	3	2	1	4	5	2	4	5	3	4	5
1	15	3	2	1	2	2	4	5	3	4	5	5	2	4	4	4	4	5	4	4	4	4	4	5	5	4	4	4	3	3	3	3
1	19	1	3	1	3	1	3	5	2	1	3	1	2	4	1	4	1	1	4	1	1	1	1	1	1	1	3	4	2	1	1	3
1	27	2	3	4	1	1	5	4	5	4	4	5	5	5	3	4	5	4	3	3	5	3	3	3	3	3	4	5	2	5	5	5
1	56	2	2	5	1	5	5	4	3	3	5	4	5	5	5	5	5	5	5	5	5	4	4	5	5	5	4	5	5	5	5	5
2	17	3	2	1	3	2	4	4	3	5	4	5	4	3	5	3	3	4	4	5	3	3	4	5	4	5	5	4	4	4	4	4
2	48	2	2	5	2	5	1	1	3	4	2	4	1	3	2	5	4	4	5	5	4	5	5	5	5	5	2	1	5	5	5	5
1	29	1	3	4	3	1	5	5	1	4	4	2	4	1	5	5	5	3	3	2	4	3	3	4	2	5	5	5	4	4	5	4
2	26	1	3	1	3	2	3	4	3	4	5	4	3	3	5	4	5	5	5	5	5	5	5	5	5	5	5	5	5	2	3	5
1	55	2	2	5	1	4	1	1	2	1	1	3	1	1	1	4	4	3	5	2	3	5	5	5	5	4	3	3	5	5	5	5
1	16	1	2	1	3	3	3	2	4	5	5	4	4	5	4	4	5	5	4	4	5	4	4	5	4	4	4	3	5	5	5	5
1	13	1	2	1	3	2	4	4	2	4	5	3	2	5	4	2	1	4	3	3	4	3	4	3	4	2	3	4	4	4	5	4
2	19	1	3	1	3	1	3	4	5	4	2	4	1	5	5	3	4	3	3	2	5	3	4	5	4	2	3	4	4	5	4	5
1	30	2	4	3	1	2	3	3	5	4	5	5	3	1	3	4	5	5	5	5	5	5	3	5	5	5	5	5	5	4	3	5
1	53	2	3	4	2	5	1	1	2	3	2	2	4	2	2	3	5	3	3	3	1	4	2	2	1	4	5	5	5	5	3	4
1	18	1	3	1	2	1	1	3	4	4	1	4	1	5	5	3	2	5	3	4	3	5	3	3	4	4	2	4	4	4	3	5
1	17	1	2	1	3	1	5	3	3	5	5	3	3	4	5	5	5	5	4	4	4	4	4	5	5	4	4	2	5	5	5	5
1	23	1	3	1	3	3	2	4	4	5	3	5	1	4	2	4	3	4	3	3	4	4	4	4	5	4	4	4	4	4	4	5
1	50	2	4	5	3	3	3	4	4	4	4	3	4	5	5	5	5	5	4	5	3	4	5	2	3	2	1	2	3	5	5	5
1	30	2	4	5	4	3	4	4	3	4	2	3	4	3	2	4	4	3	3	3	2	3	4	5	3	4	4	4	3	4	3	4
2	19	1	3	1	3	2	1	1	3	3	2	3	1	3	2	5	5	4	5	3	4	5	4	4	5	4	4	2	5	5	5	5
2	14	1	2	1	3	2	3	2	4	2	3	4	2	4	5	5	5	5	5	5	4	5	4	5	5	5	5	5	5	5	5	5
2	42	2	4	7	4	2	4	4	5	5	3	5	4	4	3	4	3	3	3	2	3	5	5	3	4	3	4	5	4	5	4	5
1	14	1	2	1	2	1	1	5	4	3	3	2	3	2	3	2	2	1	1	2	2	2	3	3	3	3	3	3	3	3	4	2
1	19	1	3	1	3	2	4	4	3	3	5	3	4	5	4	4	4	5	4	5	4	4	4	5	4	3	3	4	5	4	5	5
1	24	1	3	4	2	2	3	3	2	1	1	1	2	3	3	2	2	5	5	2	5	5	5	4	5	3	2	3	5	5	5	5
1	51	3	4	4	2	1	2	3	3	4	3	3	2	2	4	4	5	5	3	4	3	5	4	4	5	4	5	5	4	3	4	2
2	35	2	4	8	2	4	3	3	5	3	5	4	4	4	5	3	3	4	3	4	4	5	4	4	4	5	5	5	4	4	4	4
1	11	1	1	1	2	1	3	1	1	3	3	1	3	5	5	5	4	5	5	1	5	4	2	4	5	4	5	4	5	5	5	5
1	13	1	2	1	2	1	2	3	1	1	4	1	3	2	4	3	3	2	2	2	3	3	3	5	3	4	2	2	5	5	5	5
1	9	1	1	1	2	1	2	4	1	4	1	1	1	5	1	3	4	1	2	1	1	5	5	4	3	5	1	1	4	5	5	5
1	11	1	2	1	2	1	2	3	5	2	2	4	4	5	1	2	1	2	1	1	3	4	2	3	1	4	2	5	5	5	2	2
2	50	1	2	8	2	3	1	1	4	2	2	4	1	5	4	3	4	5	4	2	5	4	2	4	1	5	5	5	5	5	5	5
1	38	1	4	7	3	3	4	5	5	5	3	5	5	4	4	3	3	4	4	5	3	4	4	3	5	4	5	3	4	4	4	4
2	13	1	2	1	2	1	3	3	2	3	3	3	2	5	3	2	2	3	2	3	3	4	4	4	3	4	2	2	5	5	5	5
2	26	1	3	1	2	2	5	5	4	4	3	4	5	5	3	4	4	4	4	4	3	5	5	4	4	5	5	5	3	4	4	4
1	33	2	3	8	2	4	5	5	2	1	3	1	3	4	3	4	4	3	3	3	2	3	1	5	5	4	3	5	3	2	2	3
1	11	1	1	1	2	1	1	1	1	1	1	1	1	4	1	1	5	1	1	1	1	3	3	2	3	4	4	1	5	5	5	5
2	21	1	3	1	2	1	5	5	5	5	5	5	1	5	5	4	4	5	5	1	4	5	5	5	5	5	4	5	5	5	5	5
2	25	3	2	8	2	1	1	1	5	1	4	2	1	5	3	5	5	5	5	5	5	5	5	5	4	5	5	3	5	5	5	5
1	36	1	3	5	3	3	5	2	4	5	3	5	4	5	4	4	2	5	1	4	3	3	4	3	3	4	5	5	4	3	3	3
2	20	3	3	1	5	1	5	5	5	5	5	5	5	5	5	5	5	5	5	5	5	5	5	5	5	5	5	5	5	5	5	5
1	22	1	3	1	3	1	2	4	1	1	1	1	1	1	1	3	1	1	2	1	1	1	1	4	1	2	1	4	2	1	4	3
1	16	1	2	1	3	1	4	4	4	2	3	4	2	4	2	3	3	3	2	4	3	4	1	4	4	3	1	5	3	5	4	3
1	31	1	3	4	2	3	4	5	3	5	4	4	3	3	5	2	2	5	3	4	5	4	5	4	4	3	3	5	4	4	3	3
1	22	1	3	1	3	1	2	4	1	1	1	1	1	1	1	3	1	1	2	1	1	1	1	4	1	2	1	4	2	1	4	3
1	39	1	4	7	1	2	5	5	1	4	5	5	5	5	5	5	5	5	5	1	5	5	5	5	5	5	3	5	5	5	5	5
2	29	2	4	4	2	1	4	1	1	1	2	1	1	1	5	4	4	4	5	4	4	4	4	4	3	3	1	2	5	5	4	5
2	39	1	3	4	2	5	1	1	3	2	2	2	1	4	4	2	4	5	5	1	5	5	4	5	3	4	3	3	5	5	2	5
1	28	1	3	8	4	3	3	2	5	3	3	4	3	4	3	2	2	3	2	3	2	5	4	4	4	4	4	5	4	5	4	3
1	25	1	4	1	4	3	1	5	1	3	3	3	1	1	4	5	5	4	4	5	4	4	4	5	3	4	3	5	5	5	3	5
2	44	1	4	4	2	4	4	4	4	5	5	4	5	5	4	4	4	5	4	5	5	5	5	4	4	5	5	5	4	3	4	4
2	28	1	2	1	2	1	5	4	3	3	5	4	3	4	4	4	4	5	4	5	5	5	4	4	5	4	5	3	4	5	5	5
2	24	1	3	1	3	2	5	4	2	4	3	4	4	4	4	4	4	4	5	4	5	5	3	5	3	3	5	3	4	4	5	4
1	62	1	3	7	1	4	1	1	2	2	2	2	2	3	4	2	3	3	4	1	5	5	3	5	3	4	3	3	5	5	5	5
2	14	1	2	1	2	2	5	4	4	5	5	4	5	4	4	5	4	5	4	5	5	4	5	5	5	5	4	4	5	5	4	4
1	27	1	3	2	3	3	5	4	5	4	3	4	5	5	3	3	3	2	3	2	3	5	4	4	4	4	5	5	5	4	4	5
1	55	2	4	5	2	3	1	1	1	1	1	1	1	1	1	3	4	3	1	1	4	4	5	4	1	2	1	1	5	5	5	5
2	17	1	2	1	3	1	4	3	5	5	5	4	5	5	1	5	3	4	5	2	1	5	5	5	4	5	3	1	3	5	5	4
2	64	1	1	3	1	2	1	1	4	4	3	5	2	3	4	4	5	5	5	5	5	4	4	2	5	3	2	3	5	4	5	5
1	52	1	4	6	2	4	4	5	4	5	4	5	3	3	5	4	3	5	5	5	4	3	4	3	3	2	5	5	3	3	3	3
2	10	1	1	1	2	1	5	1	1	5	1	1	5	5	5	1	4	3	1	1	5	5	3	3	5	3	5	1	5	3	5	5
2	45	2	3	3	4	3	3	3	2	2	4	2	4	3	4	2	3	3	3	4	3	4	3	5	4	5	4	4	3	2	3	2
1	17	1	2	1	1	1	4	3	3	2	5	2	2	4	5	5	4	5	4	5	4	4	4	5	3	4	3	2	5	4	4	5
1	19	1	2	4	3	5	1	3	1	4	1	4	1	5	4	5	4	4	4	4	5	5	5	5	5	5	5	5	5	5	5	5
1	17	1	2	1	4	2	5	3	3	4	5	5	3	5	4	5	4	4	3	4	4	5	4	4	4	5	5	5	4	4	4	4
1	42	1	2	8	3	2	3	4	2	3	5	3	2	1	3	3	2	2	4	3	3	2	2	3	2	4	5	4	4	4	3	3
2	71	2	4	6	2	3	4	5	2	1	5	1	1	5	5	5	5	5	5	4	5	5	5	5	5	3	5	5	5	5	5	5
1	62	2	2	8	2	3	3	1	4	2	1	4	1	5	3	4	3	2	3	4	4	2	4	4	3	3	1	5	4	5	4	3
1	17	1	2	1	3	1	2	4	1	1	4	1	2	3	4	2	4	2	3	2	4	1	1	3	3	3	3	1	4	5	5	5
1	23	1	3	1	2	1	1	1	4	1	1	1	1	3	4	3	5	5	5	2	5	5	5	5	1	3	1	1	5	5	2	5
1	60	3	4	6	2	3	5	4	5	4	5	4	5	5	4	4	4	5	4	4	5	5	4	4	5	4	5	5	4	3	3	3
1	11	1	1	1	3	1	5	5	5	5	5	5	1	5	4	5	5	5	5	3	5	3	5	5	5	5	2	3	5	5	5	5
2	58	2	3	8	2	2	4	3	4	3	1	5	1	5	4	5	4	5	5	3	5	2	5	5	5	4	2	5	5	4	5	4
1	24	1	3	4	2	2	4	2	4	1	3	2	4	2	2	4	4	3	4	1	3	3	2	3	3	4	3	5	5	5	5	5
1	28	2	2	3	2	1	5	5	5	5	5	5	4	5	5	5	5	5	5	5	5	5	5	5	5	5	5	4	5	5	5	5
2	25	1	3	4	3	1	3	5	4	2	5	3	4	3	3	4	5	3	5	3	5	1	2	2	2	2	2	2	5	4	4	5
1	52	2	2	8	1	1	5	2	2	2	2	2	2	2	5	4	5	5	5	5	5	5	5	5	5	2	2	5	5	5	5	5
2	48	1	4	7	2	2	1	1	1	1	1	1	1	4	4	3	5	5	5	2	5	4	5	5	1	2	1	3	5	5	5	5
2	34	1	3	4	2	3	1	1	1	1	1	1	1	1	1	2	5	1	5	2	5	3	5	5	2	5	1	1	5	5	5	5
2	13	1	1	1	3	1	5	5	4	5	4	5	3	4	5	2	3	2	1	1	1	1	2	3	5	1	1	3	5	5	5	5
1	14	1	2	1	3	1	5	5	5	5	5	5	5	5	5	3	3	3	3	2	2	2	2	3	5	1	1	2	5	5	5	5
1	56	2	4	6	2	4	4	5	5	5	5	4	4	5	5	3	3	4	4	4	5	5	4	5	5	4	4	4	4	4	4	4
1	13	1	2	1	3	2	5	5	4	5	4	4	3	5	4	4	3	3	4	3	3	3	5	5	5	4	3	3	4	4	5	5
1	30	1	3	5	3	2	3	3	4	4	1	2	3	4	3	4	5	4	4	5	4	4	4	2	3	3	3	2	3	5	5	5
1	14	1	2	1	2	1	5	5	5	5	4	5	4	5	5	3	5	4	3	3	4	4	5	4	4	4	4	5	5	4	5	5
2	30	1	3	4	3	1	5	5	5	5	5	5	5	5	5	5	4	5	5	5	5	5	5	5	5	5	5	5	5	5	5	5
2	40	1	3	7	3	3	1	4	2	2	4	2	2	2	3	3	5	4	4	3	3	2	2	2	2	2	2	2	5	5	5	5
2	14	1	2	1	2	2	4	5	5	5	5	5	5	5	5	5	5	4	5	4	3	4	4	5	4	4	4	5	4	5	5	5
2	13	1	2	1	2	1	3	3	5	5	4	5	3	5	3	4	4	5	5	5	4	3	3	5	3	5	5	5	5	4	3	5
1	17	1	2	1	3	3	3	4	3	5	3	4	2	4	4	3	3	3	4	3	4	3	5	4	3	4	4	4	4	4	5	5
1	40	1	3	5	3	1	2	1	2	2	2	2	2	2	1	4	3	1	5	1	1	1	2	2	2	1	2	2	5	5	4	5
1	19	1	3	1	3	3	3	4	3	5	5	4	3	3	4	4	4	5	4	3	3	5	5	5	4	4	4	4	5	5	5	5
2	50	2	3	5	2	1	1	1	2	2	3	3	1	2	1	2	2	2	1	1	2	2	2	1	2	1	1	1	5	4	4	4
2	15	1	2	1	3	2	5	5	4	5	4	4	3	5	5	4	4	4	4	4	4	5	5	3	3	3	4	4	4	5	5	4
1	54	2	3	3	4	1	2	3	1	3	3	4	3	4	1	1	4	3	1	1	4	3	2	1	4	1	2	1	5	2	3	3
2	28	1	4	5	4	4	3	3	3	4	3	5	2	2	5	4	4	5	4	4	5	5	5	5	5	5	5	5	5	5	5	5
1	60	2	3	3	2	1	1	2	2	3	3	5	1	2	3	2	4	5	3	3	2	2	2	2	3	2	4	1	5	4	3	5
2	62	2	3	4	4	1	4	4	3	1	2	5	3	4	3	5	5	4	3	4	2	4	2	4	4	4	5	4	4	5	5	5
2	31	2	4	4	4	5	5	5	3	3	5	5	5	3	5	5	5	5	5	5	5	3	4	5	5	5	5	5	5	5	5	5
1	55	2	3	7	2	1	4	4	4	5	5	4	5	5	4	4	5	3	2	3	4	5	5	5	4	5	5	5	5	5	5	5
1	25	1	3	1	3	4	5	4	4	4	3	4	3	4	4	5	5	4	5	4	4	4	4	4	4	3	4	5	5	5	4	5
1	38	2	4	3	4	6	3	3	4	5	2	5	2	2	5	5	5	5	5	3	5	5	5	5	5	3	5	5	5	5	4	4
1	18	1	3	1	2	3	2	3	3	2	4	3	2	3	4	4	3	2	3	4	5	4	4	5	3	2	2	3	5	4	4	5
1	50	2	4	4	2	6	5	5	5	5	5	5	5	5	5	5	5	5	5	5	4	5	5	5	5	4	5	4	5	5	5	5
1	53	2	4	5	2	6	3	3	4	5	4	4	3	4	5	5	5	5	5	5	5	4	3	5	4	5	5	5	5	5	4	4
1	61	3	4	6	2	6	4	4	5	5	3	5	4	5	5	5	5	5	5	3	5	5	5	5	5	5	5	5	5	5	5	5
2	63	2	4	6	2	6	5	5	5	5	5	5	5	5	5	5	5	5	5	5	5	4	5	5	5	4	5	5	5	5	3	5
1	18	1	3	1	3	3	4	5	5	3	3	3	1	5	5	3	4	4	2	1	3	3	2	2	2	1	1	1	4	3	4	4
1	19	1	2	1	2	3	5	5	3	4	4	2	1	5	5	3	4	5	5	4	5	5	4	5	5	4	5	2	5	4	5	5
1	16	1	2	1	2	3	4	5	4	5	4	5	1	5	5	4	3	4	4	4	4	5	4	5	5	5	3	1	5	5	5	5
1	15	1	2	1	3	3	5	4	5	1	4	2	2	4	5	5	4	4	3	4	3	5	4	5	4	3	2	1	4	5	4	5
1	12	1	1	1	2	1	3	1	4	1	4	2	5	5	3	1	3	4	2	3	5	2	3	4	3	3	4	5	4	3	2	3
1	12	1	1	1	2	3	5	3	4	3	4	3	3	3	3	2	3	3	4	2	4	4	5	5	5	4	4	3	4	4	4	5
1	11	1	1	1	2	3	3	1	1	1	3	1	1	5	1	1	1	3	1	3	3	1	1	5	3	5	1	1	4	5	5	3
1	12	1	1	1	2	3	4	4	5	3	4	4	4	5	3	5	5	4	5	5	4	2	2	3	2	4	5	5	5	5	4	3
2	36	2	3	8	2	3	3	1	4	4	1	4	1	5	5	5	4	5	2	5	5	5	3	5	5	4	5	1	4	3	4	4
1	60	2	3	8	2	3	1	1	2	1	1	1	1	5	5	3	3	3	5	4	4	5	3	4	5	5	1	1	5	5	5	5
2	30	2	3	8	2	3	2	1	3	3	1	3	1	4	5	4	4	4	4	5	5	2	3	5	5	2	1	4	4	4	4	4
2	63	2	3	8	2	3	1	1	1	1	1	1	1	4	4	5	4	1	1	4	3	5	3	4	3	2	3	3	5	4	5	4
1	33	2	3	8	2	3	1	1	5	5	3	4	2	4	5	5	5	4	4	4	5	5	4	4	5	4	2	3	5	5	4	4
1	19	1	2	8	3	1	5	5	4	4	5	4	4	4	3	5	3	3	3	4	4	3	4	5	4	2	2	3	5	4	4	4
2	40	2	3	4	2	2	3	3	4	3	2	4	2	4	3	4	3	4	4	3	4	2	3	2	4	3	2	4	3	3	4	4
1	45	2	3	3	2	2	3	3	3	4	2	4	3	5	4	3	4	3	4	3	4	4	4	3	5	3	4	4	4	4	4	4
1	14	1	2	1	2	1	2	2	3	2	3	2	1	4	2	2	2	2	2	2	3	2	2	3	2	3	2	3	3	2	3	3
2	56	2	3	5	2	2	2	2	3	3	3	4	2	4	3	4	4	4	4	3	4	4	4	4	3	3	3	3	4	4	3	4
1	20	1	3	1	2	2	2	2	2	1	4	2	2	4	2	4	1	2	2	2	2	2	2	2	2	3	2	1	2	3	3	3
1	60	2	2	5	2	2	3	3	4	3	2	4	2	4	3	3	4	3	3	2	4	3	4	4	3	3	3	3	3	3	3	3
2	25	1	2	1	2	1	2	1	2	1	2	2	1	2	2	4	3	3	5	4	3	2	3	3	2	2	3	2	3	2	3	3
1	34	1	3	7	2	1	2	2	4	3	2	3	2	3	3	4	3	3	3	2	4	3	4	4	3	1	3	3	4	3	4	4
1	11	1	1	1	2	1	2	3	2	2	2	2	3	3	2	1	1	2	2	1	2	2	3	2	1	1	2	3	3	3	3	3
1	12	1	2	1	2	1	3	2	2	2	1	1	2	2	2	2	2	2	2	1	2	1	2	3	1	2	2	2	3	2	3	3
2	18	1	2	1	2	1	2	1	2	1	2	2	1	2	2	4	3	3	5	4	3	2	3	3	2	2	3	2	4	4	3	5
1	26	1	3	4	3	3	3	2	3	3	2	3	1	4	3	2	2	2	3	2	3	3	4	3	2	3	2	3	4	3	4	3
1	11	1	1	1	2	1	1	2	1	1	2	2	1	2	1	2	2	2	1	1	3	1	2	2	1	1	2	2	3	3	2	3
2	37	2	4	4	2	2	2	2	3	2	2	2	2	4	3	2	2	2	3	2	4	3	4	4	2	3	2	3	3	3	3	3
1	14	1	2	1	2	2	1	1	1	1	2	1	1	5	5	5	4	5	5	3	2	1	4	4	5	5	3	1	5	5	5	5
2	16	1	2	1	3	2	2	2	2	2	1	3	1	4	4	4	5	4	5	4	1	4	5	5	2	3	4	2	5	4	5	5
1	21	1	3	1	3	3	3	4	3	2	2	4	2	5	3	4	4	4	3	5	2	4	5	4	3	4	4	3	4	3	4	4
1	18	1	3	1	2	1	1	1	3	1	2	3	2	3	4	3	3	4	3	2	4	4	4	3	4	3	2	1	5	5	5	5
2	26	3	3	1	4	2	4	4	2	3	2	2	3	4	1	2	2	2	3	2	1	4	2	4	2	2	3	2	4	4	5	4
2	25	1	3	1	3	1	2	1	1	1	1	1	1	1	3	4	5	5	4	2	4	1	1	5	1	4	2	1	4	3	4	4
2	58	2	1	8	2	2	1	1	3	2	1	2	1	3	2	5	5	4	4	3	4	3	5	5	1	3	3	3	5	5	5	5
1	14	1	2	1	3	1	3	3	3	3	4	1	1	4	5	3	3	4	3	4	2	4	3	4	2	3	3	4	4	4	4	5
1	45	2	1	8	2	2	1	1	3	2	1	3	1	4	3	5	5	4	5	4	4	4	4	4	3	3	4	4	5	5	4	5
1	20	1	3	1	3	2	3	4	5	2	1	4	1	4	4	4	3	3	3	4	4	4	3	4	2	3	2	4	3	4	5	5
2	33	3	3	4	4	3	3	2	4	2	1	3	2	4	4	5	5	5	5	3	3	5	5	5	2	4	4	3	5	5	5	4
1	13	1	2	1	3	1	3	4	3	3	3	2	1	4	4	3	4	4	4	5	4	3	4	3	1	3	4	4	4	4	5	5
2	22	1	3	1	3	2	3	1	4	1	1	3	1	3	4	5	5	5	5	3	3	5	5	5	2	4	3	2	5	5	5	5
1	29	1	2	4	3	3	3	1	4	3	1	3	2	4	3	5	4	4	4	3	4	4	4	4	2	4	5	3	4	5	4	5
1	18	1	3	1	3	2	3	3	4	2	2	2	1	4	4	5	4	4	4	4	4	4	4	4	3	4	4	3	4	4	5	4
1	19	1	3	1	3	1	1	1	1	1	1	1	1	1	1	4	3	1	2	1	5	4	5	1	3	5	1	1	5	5	5	5
1	52	1	4	5	1	5	1	1	3	4	1	3	1	2	1	3	5	3	1	2	2	3	5	1	2	2	3	4	5	3	3	5
2	20	2	3	8	1	6	2	2	3	2	2	3	3	2	2	4	2	3	4	4	3	3	3	1	1	1	2	3	3	3	2	3
1	29	2	3	1	4	2	3	4	5	5	5	5	3	3	4	4	4	4	5	3	4	4	4	5	3	3	3	2	4	3	3	4
2	21	1	3	1	3	4	2	5	3	1	2	2	1	4	5	4	4	3	5	2	4	4	4	5	5	4	1	2	3	5	3	3
1	60	2	3	5	2	3	1	1	1	2	2	1	2	1	1	4	3	1	3	1	1	5	5	3	4	2	1	2	5	4	3	3
2	57	2	3	4	2	3	1	1	1	1	1	1	1	1	1	4	3	1	3	1	1	5	5	2	3	5	2	2	5	4	3	3
2	22	1	3	1	3	1	3	3	2	2	3	2	1	4	5	5	5	4	5	4	5	5	4	5	4	5	2	2	5	5	5	5
2	18	1	3	1	3	2	1	1	1	1	1	1	1	2	5	3	4	1	4	2	5	1	3	3	1	3	1	1	5	5	5	5
2	22	3	3	1	2	1	1	1	1	1	1	1	1	1	4	5	4	5	5	3	5	4	5	5	1	4	1	1	5	5	3	5
2	13	1	2	1	2	1	1	1	1	1	1	1	1	4	3	5	4	1	3	1	4	4	4	4	1	4	1	1	4	3	1	4
2	26	1	4	1	3	1	3	2	3	2	2	3	2	4	4	3	3	4	5	3	4	4	4	5	3	3	2	3	3	4	4	5
1	12	1	2	1	2	1	1	1	1	1	1	1	1	4	1	3	3	3	3	2	2	2	2	2	1	1	1	1	3	1	1	4
1	21	1	3	1	3	1	1	1	1	1	1	1	1	1	5	1	1	1	5	1	1	5	5	5	5	5	1	1	5	5	5	5
1	46	2	4	8	2	5	3	4	5	4	3	5	2	4	5	5	5	4	5	4	4	4	5	5	4	5	3	3	5	4	4	3
1	14	1	2	1	3	3	2	3	3	3	5	3	3	4	4	4	4	4	4	4	4	4	3	4	3	4	4	3	4	5	4	4
2	14	1	2	1	3	3	3	5	3	1	3	4	4	4	5	4	4	5	5	4	4	4	4	5	4	5	4	4	5	5	5	5
1	14	1	2	1	2	1	2	3	3	4	2	4	2	3	4	4	3	3	3	2	3	4	3	4	3	2	1	1	3	5	4	4
2	17	1	2	1	3	1	4	3	4	3	3	3	3	4	4	5	4	4	4	3	5	5	4	5	4	4	3	3	4	4	5	5
1	16	1	2	1	2	2	3	3	5	3	3	4	2	4	4	4	3	4	4	3	5	4	5	4	3	4	3	5	5	5	5	5
2	18	1	3	1	2	2	1	1	1	1	1	2	1	1	3	3	4	4	4	3	4	4	4	5	4	3	1	1	5	5	5	4
1	18	1	3	1	3	1	1	3	2	2	2	2	1	2	4	4	4	5	3	3	4	3	5	5	3	2	1	1	5	5	5	5
2	27	1	4	3	3	1	1	1	1	1	2	1	1	4	5	3	4	5	5	3	5	4	5	5	1	5	1	1	5	5	5	5
2	34	2	3	8	3	2	1	1	1	2	2	1	1	1	4	4	5	4	5	4	5	4	5	3	2	5	1	1	5	5	5	5
2	26	1	4	8	2	3	5	4	2	1	2	3	2	4	5	5	4	5	5	5	5	5	5	5	5	5	3	3	5	5	5	5
2	25	2	3	8	4	6	1	1	5	1	5	1	1	1	5	5	5	3	3	5	5	5	5	5	1	5	1	1	5	5	5	5
1	36	1	4	4	2	1	1	1	1	1	1	2	1	1	1	1	3	4	3	1	2	2	4	1	1	2	1	1	4	5	1	5
2	35	2	3	8	4	1	5	3	4	5	5	5	1	4	2	4	3	5	5	3	5	4	5	5	4	4	2	2	5	5	5	5
1	51	2	3	4	2	3	2	3	2	2	1	2	3	2	2	5	5	1	4	4	1	5	5	3	4	2	2	3	5	4	3	4
1	23	1	3	1	3	1	1	2	2	1	1	2	1	5	2	4	3	2	2	2	5	5	5	3	5	1	1	1	5	5	5	5
1	26	1	3	1	3	1	2	3	3	2	2	3	2	2	4	4	3	3	4	4	3	3	4	3	1	4	1	1	3	1	2	3
2	36	2	4	4	2	3	1	1	3	2	1	2	1	4	1	4	5	3	3	1	5	5	5	4	5	2	2	2	5	5	5	5
1	27	1	3	5	3	2	1	3	1	5	1	5	1	1	2	3	4	1	2	1	1	3	4	1	2	2	4	3	4	4	4	4
2	28	1	4	5	3	2	1	1	2	1	3	2	1	4	3	4	4	2	2	2	5	5	5	5	5	2	1	1	4	2	2	4
2	30	2	3	8	3	3	2	5	1	1	3	1	2	1	5	4	1	2	4	4	3	1	1	5	1	5	2	2	4	5	4	3
1	14	2	3	5	3	5	2	3	4	4	2	4	4	5	1	2	1	3	4	2	2	3	3	2	4	4	3	1	5	3	2	4
1	11	1	1	1	2	1	4	4	5	4	3	4	5	5	3	2	3	4	4	4	3	3	4	3	3	4	4	5	4	4	4	4
2	14	1	2	1	2	3	3	3	4	3	2	4	4	4	2	2	1	2	3	3	2	5	3	5	5	4	4	4	3	4	4	4
1	14	1	1	1	2	1	2	2	2	1	2	2	3	2	2	1	1	1	1	1	2	4	4	2	2	2	2	1	4	4	4	4
1	13	1	2	1	3	2	1	1	3	2	3	1	1	2	2	5	5	2	4	3	2	1	1	4	1	2	3	2	5	5	5	5
1	13	1	1	1	2	1	2	2	2	1	2	2	2	3	2	1	1	2	1	2	2	3	3	3	1	3	1	1	3	3	3	3
1	13	1	2	1	2	1	1	2	2	2	2	3	1	2	2	3	5	3	3	2	4	3	4	4	2	3	1	1	4	5	3	4
1	14	1	1	1	2	1	4	4	2	1	1	2	2	2	1	1	1	1	1	1	1	2	1	2	1	2	2	2	2	2	2	2
1	28	1	2	1	2	1	2	3	2	2	2	3	2	2	4	3	4	3	4	3	2	4	2	4	4	3	2	3	4	4	4	4
2	12	1	1	1	2	1	4	2	4	4	4	4	1	5	3	3	3	3	2	3	3	3	4	2	1	3	3	5	5	5	5	5
1	14	1	2	1	2	1	2	4	3	4	4	3	4	2	3	2	3	5	3	3	2	3	2	3	2	2	3	2	5	5	5	5
1	33	2	3	3	2	3	1	1	1	1	1	1	1	4	5	5	5	3	5	3	5	5	5	5	5	4	1	1	5	5	5	5
2	10	1	1	1	2	2	5	5	4	2	3	3	2	2	4	4	5	2	5	3	4	4	5	5	5	5	3	3	5	5	4	4
1	53	1	3	1	3	1	4	3	4	3	5	4	3	4	4	4	5	5	4	4	5	3	2	5	4	4	3	3	4	4	3	3
1	24	1	3	3	3	1	1	1	2	3	1	5	1	2	1	2	5	1	2	1	1	3	3	2	2	1	1	1	4	4	4	4
1	42	2	4	3	2	3	3	3	4	2	4	2	3	3	4	3	4	4	4	5	5	5	5	5	5	1	1	1	5	5	4	4
2	30	1	3	5	2	2	1	1	1	1	2	1	1	1	4	3	4	4	4	2	4	3	3	4	3	2	1	1	4	5	4	5
2	21	1	3	4	3	1	1	1	1	1	2	1	1	2	1	4	3	4	4	3	2	1	1	1	1	1	1	1	2	3	3	3
2	23	1	3	1	3	4	3	1	4	3	2	4	4	5	4	5	5	3	4	3	4	5	3	5	2	3	2	4	5	5	4	5
2	71	2	4	4	2	5	4	4	4	5	4	5	5	5	5	5	5	5	5	5	5	4	5	5	4	4	5	5	5	5	5	5
1	17	1	2	1	3	1	3	3	4	4	1	4	1	4	2	3	4	1	3	1	1	1	4	1	3	1	3	2	3	3	4	4
2	18	1	2	1	2	2	1	2	1	1	1	1	1	1	3	5	5	3	4	4	4	4	3	5	5	5	3	1	5	5	5	5
2	41	1	3	1	3	3	2	3	2	1	3	1	1	2	4	4	5	2	5	3	5	3	3	5	2	4	2	1	4	3	4	3
2	60	2	4	4	2	2	2	2	2	1	1	1	1	4	3	4	5	4	4	2	3	5	5	5	5	4	3	1	5	5	5	5
2	32	1	3	4	3	1	1	4	2	4	2	4	2	3	3	4	3	2	2	2	2	2	2	4	4	4	4	4	3	2	2	2
1	20	1	2	4	3	3	3	2	3	2	4	2	3	4	5	5	4	5	5	5	5	5	4	5	5	5	3	3	5	5	5	5
2	15	1	2	1	3	2	5	1	2	2	1	1	1	1	2	4	5	5	4	5	2	5	5	5	5	4	3	3	5	5	5	5
1	30	1	3	3	2	1	1	1	2	2	2	3	1	2	1	5	4	3	3	3	4	4	3	2	2	2	1	1	4	4	5	4
2	14	1	3	1	3	3	4	2	4	5	2	5	4	4	4	1	1	3	5	5	3	5	5	2	2	2	1	1	5	4	3	5
1	39	1	4	5	2	1	1	1	3	2	1	2	1	5	1	1	1	1	1	1	4	3	3	1	3	1	1	3	4	4	4	3
2	55	2	4	7	2	1	1	1	5	3	4	5	1	5	4	4	3	2	4	4	2	2	2	1	2	1	2	1	4	4	4	4
1	56	2	4	5	2	2	2	2	2	5	1	4	2	2	1	1	1	1	1	1	1	5	5	5	5	5	5	5	5	4	5	5
2	40	1	4	3	4	2	1	1	5	5	3	5	5	5	1	5	5	3	5	4	3	5	5	4	5	3	3	3	4	4	4	4
1	45	2	3	5	2	2	3	3	4	2	4	4	5	5	5	5	5	5	5	5	5	3	2	3	3	3	3	5	5	5	5	5
1	50	2	4	5	3	1	4	4	1	4	4	1	3	1	3	5	5	4	5	4	4	4	4	3	4	3	2	2	5	5	5	5
2	38	1	3	1	2	3	5	4	5	4	1	4	1	5	5	4	5	5	5	4	5	4	5	5	5	4	1	1	5	4	4	4
2	27	3	4	4	2	3	3	1	2	5	2	2	3	3	3	5	5	5	5	3	5	5	5	5	5	2	5	5	5	5	5	5
1	35	3	4	8	3	3	1	1	1	1	1	1	1	1	1	5	5	2	3	4	5	5	5	5	3	3	3	5	5	5	5	5
2	15	1	2	1	2	1	1	1	2	2	1	2	1	5	2	5	5	5	5	5	5	5	5	5	3	3	5	5	5	5	5	5
2	20	3	3	1	3	1	2	4	5	3	2	3	2	2	5	5	4	5	4	5	5	5	5	4	5	2	2	3	3	5	5	5
2	17	1	2	1	3	3	1	3	1	2	3	2	1	1	1	3	5	5	5	3	1	3	2	5	3	3	3	4	5	5	5	5
1	21	1	3	1	3	3	1	2	1	1	1	2	1	3	2	3	5	3	5	3	5	5	5	3	1	3	4	4	5	5	5	5
2	20	1	3	1	3	2	3	1	3	3	2	4	1	2	4	5	4	4	4	3	5	4	4	4	4	3	3	2	5	5	5	5
2	21	1	3	1	3	2	2	5	4	4	1	4	4	5	5	5	4	4	5	5	4	3	4	3	3	4	4	3	5	5	4	4
1	23	1	3	1	2	2	3	4	2	1	4	2	2	1	3	5	5	4	4	5	5	3	3	4	3	3	3	5	5	5	5	5
1	14	1	2	1	2	2	5	2	1	1	3	3	2	1	5	5	5	5	5	5	5	3	5	5	2	2	2	2	4	5	3	5
1	43	1	4	5	2	2	2	3	1	3	1	1	2	5	3	5	5	5	5	5	5	5	5	5	2	3	3	4	5	5	5	5
2	24	1	3	1	2	3	2	3	1	1	3	1	2	3	4	4	5	3	4	3	5	3	5	3	1	1	3	3	4	4	4	4
2	19	1	3	1	2	3	2	1	1	1	1	1	1	3	1	5	5	3	3	1	5	2	5	4	1	2	3	3	4	4	5	4
1	24	1	3	1	3	3	1	2	2	1	2	1	1	3	3	3	5	2	4	1	5	4	5	3	2	3	4	4	4	5	5	4
2	22	3	3	1	2	3	1	1	1	1	2	1	2	3	1	3	3	2	3	3	3	1	3	3	1	1	3	3	4	4	5	4
1	42	2	4	3	2	3	3	3	4	2	4	2	3	3	4	3	4	4	4	5	5	5	5	5	5	1	1	1	5	5	4	4
2	26	1	3	1	3	2	2	4	5	5	3	5	2	4	3	4	4	3	3	4	3	5	5	5	4	4	2	2	5	4	4	4
1	22	1	3	1	3	2	4	3	3	3	4	4	1	4	4	5	5	3	4	3	4	5	5	5	5	5	1	1	5	5	5	5
2	21	1	3	1	3	1	5	5	4	3	5	4	4	3	4	5	4	4	4	5	4	4	4	4	5	4	3	4	4	4	4	4
1	19	1	3	1	3	3	5	4	3	3	4	3	3	4	4	5	4	5	5	4	5	5	5	5	5	5	2	2	5	5	4	5
2	19	1	3	1	3	2	1	1	1	1	1	3	1	2	2	1	3	4	3	2	3	3	4	5	1	2	2	1	5	5	5	5
1	20	1	3	1	3	2	3	3	4	4	2	4	2	4	4	4	4	3	3	4	4	3	3	3	2	3	2	2	4	4	4	5
1	21	1	3	1	3	1	5	4	4	3	4	3	3	4	3	3	3	5	4	2	5	3	4	4	5	3	3	2	5	5	5	5
1	21	1	3	1	3	2	4	3	4	3	1	3	1	4	1	4	2	3	3	4	3	2	2	1	1	1	1	3	3	4	3	4
1	21	1	3	1	3	3	4	5	3	3	4	4	3	5	5	3	4	4	5	4	4	4	4	5	5	5	5	4	4	4	5	5
2	16	1	2	1	2	1	1	1	1	1	1	1	1	5	1	4	5	3	5	5	3	1	1	5	1	2	1	1	5	5	5	5
1	14	1	2	1	2	1	4	3	2	2	3	3	3	4	5	5	4	5	4	4	3	3	4	5	5	4	3	4	5	5	5	5
1	13	1	2	1	3	1	4	4	3	4	3	3	3	5	4	3	4	3	3	4	4	5	3	3	4	4	2	3	5	5	5	4
1	22	1	3	1	4	1	2	1	3	1	1	3	1	2	3	5	5	2	5	3	4	3	5	4	1	2	1	4	5	5	5	5
1	18	1	3	1	2	1	4	4	4	5	5	5	4	3	5	4	5	4	3	3	5	4	5	5	3	5	4	3	5	5	5	5
1	43	2	3	3	2	1	1	1	1	1	1	1	1	1	1	4	5	3	5	1	5	5	3	1	1	5	1	1	5	5	5	5
2	36	1	2	8	2	1	5	1	2	2	1	2	1	5	1	5	5	3	5	4	5	5	5	5	5	5	5	1	5	4	5	5
1	18	1	2	1	3	2	4	5	5	5	5	5	3	5	5	5	4	4	4	5	5	5	5	5	5	4	3	4	5	5	5	5
2	14	1	1	1	3	3	4	3	5	4	3	3	2	4	5	5	4	4	4	3	5	5	5	4	5	5	2	3	5	5	5	5
1	16	1	1	1	3	3	4	5	5	3	3	5	3	5	3	4	5	4	4	5	4	4	4	4	5	4	4	3	5	5	5	5
2	23	1	2	1	2	2	4	4	4	4	4	4	4	4	5	5	4	5	5	4	5	4	5	5	5	5	4	4	4	5	5	5
2	14	1	1	1	3	1	5	5	5	3	4	4	5	5	5	5	4	5	5	4	5	5	5	5	5	5	5	4	5	5	5	5
2	49	2	4	4	2	2	2	1	2	1	2	3	1	3	4	2	5	5	5	2	3	4	4	5	4	5	1	1	5	5	5	5
2	18	1	2	1	3	2	4	4	3	1	3	3	1	2	3	3	3	3	2	2	3	2	3	1	1	1	1	2	3	4	4	4
1	13	1	1	1	2	1	1	1	4	1	2	3	1	3	1	3	5	2	4	2	2	1	2	3	2	4	3	2	5	5	5	5
2	44	1	4	3	2	1	1	1	1	1	1	4	1	1	1	5	5	5	5	4	4	4	5	4	1	5	3	1	5	5	5	5
1	73	2	4	6	2	1	1	1	1	1	1	1	1	1	1	5	5	2	5	3	5	5	5	4	1	5	1	2	5	1	5	5
2	23	1	3	4	3	1	1	2	1	1	1	2	1	1	3	1	5	5	5	5	5	5	5	5	1	3	1	1	5	5	5	5
2	54	3	1	8	2	1	1	1	2	1	1	2	1	1	1	4	5	5	5	1	5	5	5	5	1	5	1	1	4	3	5	5
1	21	1	2	1	3	1	5	5	5	5	4	4	1	5	2	3	1	1	1	3	1	1	1	1	1	1	1	5	3	3	2	5
2	40	1	1	8	2	4	1	2	1	1	1	2	1	1	4	4	4	4	4	2	4	5	3	5	4	3	1	1	5	5	4	3
2	65	3	3	5	2	4	1	1	1	1	1	1	1	1	1	5	5	1	5	5	1	5	5	5	5	5	1	1	5	5	4	3
1	13	1	1	1	2	2	4	5	3	5	5	4	4	5	5	5	4	5	4	5	5	4	5	5	5	4	5	4	4	4	4	3
2	15	1	2	1	3	2	4	4	4	3	5	3	1	5	4	4	3	4	3	5	3	3	4	5	4	4	2	2	4	5	4	5
2	26	1	3	7	4	4	1	1	1	1	4	1	1	1	4	1	5	4	3	3	1	5	5	5	5	1	1	2	5	5	3	3
2	25	1	3	1	1	3	1	1	1	1	5	2	1	1	1	5	5	5	4	5	1	5	4	5	5	5	3	2	4	4	4	4
2	22	1	3	1	3	2	1	1	1	1	2	3	1	2	2	5	4	3	5	4	5	5	5	5	4	1	1	1	4	3	5	4
1	16	1	2	1	3	2	1	1	1	1	2	1	1	1	5	5	1	4	5	2	4	3	3	5	4	2	3	2	4	4	5	4
2	30	1	3	1	3	1	1	5	5	5	5	5	3	5	1	1	1	1	1	1	1	1	1	1	1	1	1	5	1	3	1	1
2	9	1	1	1	2	2	4	1	1	1	1	1	1	5	5	4	5	5	5	5	5	5	5	5	1	5	1	5	5	5	5	5
1	55	2	3	5	2	6	1	1	3	3	1	2	1	2	1	4	4	4	1	4	4	5	5	5	5	1	1	1	5	5	5	5
1	27	1	3	7	3	3	5	1	5	5	1	5	1	5	5	4	5	5	5	5	5	5	5	5	5	5	1	1	5	4	3	3
1	13	1	1	1	2	1	1	5	1	1	1	1	1	5	5	5	5	5	5	5	5	5	5	5	5	1	5	5	4	4	4	3
2	42	2	1	8	2	5	1	5	1	1	1	3	1	5	5	5	5	5	5	5	5	5	5	5	5	5	5	1	5	5	5	5
